# Supplementary material for: High-resolution view of HIV-1 reverse transcriptase initiation complexes and inhibition by NNRTI drugs
Source: Nat Commun. 2021 May 4;12:2500. doi: 10.1038/s41467-021-22628-9 (PMC8096811; doi:10.1038/s41467-021-22628-9)
Supplement: Supplementary file 6 — Source Data [file 41467_2021_22628_MOESM6_ESM.xlsx]

## Sheet: Fig. 1c
Figure 1c
miniRTIC SEC Data			miniRTIC AIE Data
			Column Volumes (mL)	Absorbance		% Buffer B
Volume	A280 (mAU)
0.024068	6.74		0.000285846
0.0274016	6.673		0.00288444
0.0307351	6.565		0.00461684
0.0340686	6.44		0.00548304
0.0374021	6.294		0.00721544
0.0407357	6.128		0.00894784
0.0440692	5.945		0.0109488	0.781
0.0474027	5.741		0.0124126	0.781
0.0507362	5.524		0.014145	0.781
0.0542198	5.524		0.0158774	0.424
0.0574033	5.314		0.0176098	0.424
0.0607368	5.106		0.0193422	-0.187
0.0640703	4.89		0.0210746	-0.187
0.0674039	4.663		0.022807	-0.878
0.0707374	4.404		0.0245394	-1.499
0.0740709	4.094		0.0262718	-1.499
0.0774044	3.713		0.0282727	-2.013
0.080738	3.24		0.0297366	-2.013
0.0840715	2.688		0.031469	-2.401
0.087555	2.087		0.0332014	-2.401
0.0907385	2.087		0.0349338	-2.635
0.0940721	1.428		0.0366662	-2.635
0.0974056	0.746		0.0383986	-2.81
0.100739	0.048		0.040131	-2.81
0.104073	-1.328		0.0418634	-3.124
0.107406	-1.328		0.0435958	-3.124
0.11074	-1.986		0.0455188	-3.192
0.114073	-2.589		0.0470606	-3.192
0.11739	-3.145		0.048793	-3.173
0.120724	-3.64		0.0505254	-3.173
0.124057	-4.079		0.0522578	-3.064
0.127391	-4.079		0.0539902	-3.064
0.130724	-4.5		0.0557226	-2.902
0.134058	-5.053		0.057455	-2.902
0.137391	-5.818		0.0591874	-2.729
0.140725	-6.891		0.0609198	-2.729
0.144058	-8.316		0.0628428	-2.606
0.147392	-9.661		0.0643846	-2.606
0.150725	-10.505		0.066117	-2.413
0.154092	-10.759		0.0678494	-2.413
0.157392	-10.466		0.0695818	-2.302
0.160726	-10.466		0.0713142	-2.302
0.164059	-9.905		0.0730466	-2.03
0.167393	-9.231		0.074779	-2.03
0.170726	-8.509		0.0765114	-1.796
0.17406	-7.795		0.0782438	-1.796
0.177394	-7.143		0.0808424	-1.64
0.180727	-6.578		0.0817086	-1.64
0.184061	-6.029		0.083441	-1.498
0.187427	-5.522		0.0851734	-1.498
0.190728	-5.071		0.0869058	-1.373
0.194061	-4.645		0.0886382	-1.373
0.197395	-4.645		0.0903706	-1.292
0.200728	-4.242		0.0920943	-1.292
0.204062	-3.832		0.0938267	-1.241
0.207395	-3.386		0.0955591	-1.241
0.210729	-2.873		0.0974907	-1.192
0.214062	-2.303		0.0990239	-1.192
0.217396	-1.663		0.100756	-1.132
0.221013	-0.953		0.102489	-1.132
0.224063	-0.186		0.104221	-1.192
0.227396	0.628		0.105954	-1.192
0.23073	0.628		0.107686	-1.252
0.234063	1.487		0.109418	-1.252
0.237397	2.397		0.111151	-1.242
0.240731	3.325		0.112883	-1.242
0.244064	4.301		0.114815	-1.134
0.247398	5.319		0.116348	-1.134
0.250731	6.357		0.11808	-1.013
0.254081	7.42		0.119813	-1.013
0.257398	8.553		0.121545	-0.856
0.260732	9.657		0.123277	-0.856
0.264065	10.802		0.12501	-0.694
0.267399	10.802		0.126742	-0.694
0.270732	13.164		0.128475	-0.583
0.274066	13.164		0.130207	-0.583
0.277399	14.328		0.132139	-0.48
0.280733	15.488		0.133672	-0.48
0.284066	16.649		0.135404	-0.378
0.287416	17.794		0.137137	-0.378
0.290733	18.886		0.138869	-0.181
0.294067	19.885		0.140601	-0.181
0.2974	20.808		0.142334	-0.088
0.300734	20.808		0.144066	-0.088
0.304067	21.659		0.145799	-0.006
0.307401	22.444		0.147531	-0.006
0.310734	23.192		0.15013	0.025
0.314068	23.898		0.150996	0.025
0.317401	24.518		0.152728	0.045
0.320752	25.116		0.154461	0.045
0.324068	25.704		0.156193	0.081
0.327402	26.253		0.157925	0.081
0.330736	26.783		0.159658	0.111
0.334069	27.261		0.16139	0.111
0.337402	27.261		0.163123	0.161
0.340736	27.68		0.164855	0.161
0.34407	28.11		0.166856	0.18
0.347403	28.61		0.16832	0.18
0.350737	29.133		0.170052	0.072
0.354353	29.692		0.171785	0.072
0.357404	30.266		0.173517	-0.014
0.360737	30.863		0.175249	-0.014
0.364071	31.478		0.176982	0.001
0.367404	32.161		0.178714	0.073
0.370738	32.161		0.180446	0.073
0.374071	32.925		0.182179	0.073
0.377405	33.78		0.184777	0.166
0.380738	34.661		0.185652	0.166
0.384072	35.529		0.187376	0.232
0.387555	36.311		0.189108	0.232
0.390739	36.996		0.190841	0.284
0.394072	37.63		0.192573	0.284
0.397406	38.19		0.194306	0.376
0.400739	38.672		0.196038	0.376
0.404073	39.102		0.19777	0.449
0.40739	39.102		0.199503	0.449
0.410723	39.486		0.201564	0.568
0.414057	39.781		0.202968	0.568
0.41739	39.995		0.2047	0.68
0.421157	40.174		0.206432	0.68
0.424057	40.279		0.208165	0.764
0.427391	40.333		0.209897	0.764
0.430724	40.333		0.21163	0.784
0.434058	40.305		0.213362	0.784
0.437391	40.239		0.215094	0.822
0.440741	40.239		0.216827	0.822
0.444058	40.136		0.218888	0.818
0.447392	39.975		0.220291	0.818
0.450725	39.769		0.222024	0.81
0.454492	39.515		0.223756	0.81
0.457392	39.243		0.225489	0.752
0.460726	38.971		0.227221	0.752
0.464059	38.689		0.228953	0.742
0.467393	38.412		0.230686	0.742
0.470726	38.137		0.232418	0.689
0.47406	37.864		0.234151	0.689
0.477393	37.864		0.236212	0.527
0.480727	37.579		0.237615	0.527
0.48406	37.335		0.239348	0.426
0.487411	37.102		0.24108	0.426
0.490727	36.854		0.242804	0.428
0.494061	36.617		0.244536	0.428
0.497394	36.386		0.246269	0.473
0.500728	36.186		0.248001	0.473
0.504062	35.988		0.249734	0.563
0.507395	35.793		0.251466	0.563
0.510729	35.793		0.253467	0.66
0.514062	35.552		0.254931	0.66
0.517396	35.3		0.256663	0.742
0.520746	35.042		0.258396	0.742
0.524063	34.75		0.260128	0.786
0.527396	34.448		0.26186	0.786
0.53073	34.16		0.263593	0.822
0.534063	33.871		0.265325	0.875
0.537397	33.59		0.267058	0.875
0.54073	33.318		0.26879	0.875
0.544064	33.06		0.271389	0.98
0.547397	33.06		0.272255	0.98
0.550731	32.793		0.273987	1.019
0.554215	32.501		0.27572	1.019
0.557398	32.221		0.277452	1.018
0.560732	31.965		0.279184	1.018
0.564065	31.713		0.280917	1.011
0.567399	31.467		0.282649	1.011
0.570732	31.212		0.284382	0.992
0.574066	30.964		0.286114	0.992
0.577399	30.7		0.288115	0.963
0.580733	30.418		0.289579	0.963
0.584066	30.418		0.291311	0.972
0.58755	30.123		0.293043	0.972
0.590733	29.777		0.294776	0.999
0.594067	29.43		0.296508	0.999
0.5974	29.069		0.298241	0.901
0.600734	28.712		0.299973	0.901
0.604067	28.367		0.301705	0.782
0.607401	28.046		0.303438	0.782
0.610734	27.702		0.305439	0.743
0.614068	27.367		0.306903	0.743
0.617401	27.367		0.308635	0.769
0.620885	27.037		0.310367	0.769
0.624069	26.723		0.3121	0.833
0.627402	26.42		0.313832	0.833
0.630736	26.123		0.315565	0.891
0.634069	25.816		0.317297	0.891
0.637403	25.512		0.319029	0.935
0.640736	25.172		0.320762	0.935
0.64407	24.834		0.322763	0.972
0.647403	24.518		0.324227	0.972
0.650737	24.188		0.325959	1.036
0.65422	24.188		0.327691	1.036
0.657404	23.866		0.329424	1.104
0.660737	23.554		0.331156	1.104
0.664071	23.261		0.332889	1.217
0.667404	22.966		0.334621	1.217
0.670738	22.675		0.336353	1.281
0.674071	22.391		0.338086	1.281
0.677405	22.118		0.340087	1.331
0.680739	21.868		0.341551	1.331
0.684072	21.633		0.343283	1.315
0.687556	21.633		0.345015	1.315
0.690739	21.409		0.346748	1.292
0.694073	21.194		0.34848	1.292
0.697406	20.979		0.350213	1.265
0.700723	20.764		0.351945	1.22
0.704057	20.553		0.353677	1.22
0.70739	20.349		0.35541	1.22
0.710724	20.141		0.358008	1.139
0.714057	19.944		0.358875	1.139
0.717391	19.746		0.360607	1.102
0.720757	19.575		0.362339	1.102
0.724058	19.575		0.364072	0.887
0.727391	19.404		0.365804	0.887
0.730725	19.239		0.367537	0.761
0.734058	19.06		0.369269	0.761
0.737392	18.887		0.371001	0.753
0.740725	18.729		0.372734	0.753
0.744059	18.582		0.374657	0.784
0.747392	18.446		0.376199	0.784
0.750726	18.311		0.377931	0.888
0.754093	18.17		0.379663	0.888
0.757393	18.17		0.381396	0.927
0.760726	18.031		0.383128	0.927
0.76406	17.904		0.384861	0.975
0.767393	17.771		0.386593	0.975
0.770727	17.497		0.388325	1.064
0.774061	17.497		0.390058	1.133
0.777394	17.36		0.39205	1.133
0.780728	17.242		0.393514	1.235
0.784061	17.144		0.395246	1.235
0.787678	17.04		0.396979	1.278
0.790728	16.933		0.398711	1.278
0.794062	16.933		0.400444	1.296
0.797395	16.831		0.402176	1.296
0.800729	16.733		0.403908	1.292
0.804062	16.662		0.405641	1.292
0.807396	16.581		0.407373	1.322
0.810729	16.501		0.409374	1.322
0.814063	16.419		0.410838	1.292
0.817396	16.336		0.41257	1.292
0.820747	16.257		0.414303	1.274
0.824063	16.181		0.416035	1.274
0.827397	16.181		0.417768	1.221
0.83073	16.107		0.4195	1.221
0.834064	16.048		0.421232	1.232
0.837398	15.986		0.422965	1.232
0.840731	15.927		0.424697	1.204
0.844065	15.863		0.426698	1.204
0.847398	15.81		0.428162	0.987
0.850732	15.763		0.429894	0.987
0.854348	15.716		0.431627	0.916
0.857399	15.682		0.433359	0.916
0.860732	15.643		0.435092	0.911
0.864066	15.643		0.436824	0.911
0.867399	15.608		0.438556	0.95
0.870733	15.556		0.440289	0.95
0.874066	15.512		0.442021	1.022
0.8774	15.461		0.444022	1.022
0.880733	15.411		0.445486	1.053
0.884067	15.358		0.447218	1.053
0.887417	15.303		0.448951	1.102
0.890734	15.251		0.450683	1.102
0.894067	15.197		0.452416	1.132
0.897401	15.197		0.454148	1.132
0.900734	15.148		0.45588	1.13
0.904068	15.101		0.457613	1.13
0.907401	15.051		0.459345	1.234
0.910735	15.014		0.461346	1.234
0.914068	14.965		0.46281	1.315
0.917402	14.93		0.464542	1.315
0.920752	14.899		0.466275	1.349
0.924069	14.871		0.468007	1.349
0.927403	14.846		0.46974	1.331
0.930736	14.832		0.471472	1.331
0.93407	14.832		0.473204	1.32
0.937403	14.799		0.474937	1.32
0.940737	14.799		0.476669	1.256
0.94407	14.783		0.479268	1.256
0.947404	14.753		0.480195	1.2
0.950737	14.725		0.481866	1.2
0.954087	14.691		0.483599	1.178
0.957404	14.664		0.485331	1.178
0.960738	14.628		0.487064	1.136
0.964071	14.605		0.488796	1.136
0.967405	14.605		0.490528	0.995
0.970738	14.58		0.492261	0.995
0.974072	14.555		0.493993	0.84
0.977405	14.537		0.495994	0.84
0.980739	14.502		0.497458	0.821
0.984072	14.48		0.49919	0.821
0.987689	14.456		0.500923	0.852
0.990723	14.44		0.502655	0.852
0.994056	14.425		0.504388	0.925
0.99739	14.404		0.50612	0.925
1.00072	14.394		0.507852	1.038
1.00406	14.394		0.509585	1.038
1.00739	14.379		0.511317	1.084
1.01072	14.361		0.513309	1.084
1.01406	14.343		0.514782	1.124
1.01739	14.331		0.516514	1.124
1.02102	14.316		0.518247	1.186
1.02406	14.307		0.519979	1.186
1.02739	14.295		0.521712	1.245
1.03073	14.288		0.523444	1.245
1.03406	14.282		0.525176	1.369
1.03739	14.268		0.526909	1.369
1.04073	14.268		0.528641	1.432
1.04406	14.265		0.530633	1.432
1.04739	14.251		0.532106	1.412
1.05073	14.241		0.533838	1.412
1.05406	14.239		0.535571	1.433
1.05739	14.245		0.537303	1.433
1.06073	14.236		0.539036	1.482
1.06406	14.222		0.540768	1.482
1.06739	14.209		0.5425	1.463
1.07073	14.18		0.544233	1.463
1.07406	14.18		0.545957	1.491
1.07739	14.155		0.547958	1.491
1.08073	14.126		0.549421	1.485
1.08406	14.105		0.551154	1.485
1.08741	14.086		0.552886	1.523
1.09073	14.068		0.554619	1.523
1.09406	14.058		0.556351	1.349
1.0974	14.051		0.558083	1.349
1.10073	14.045		0.559816	1.353
1.10406	14.056		0.561548	1.353
1.1074	14.05		0.563281	1.381
1.11073	14.05		0.565282	1.381
1.11406	14.048		0.566746	1.507
1.1174	14.05		0.568478	1.507
1.12075	14.061		0.57021	1.717
1.12406	14.063		0.571943	1.717
1.1274	14.058		0.573675	1.824
1.13073	14.057		0.575408	1.824
1.13407	14.057		0.57714	1.98
1.1374	14.059		0.578872	1.98
1.14073	14.058		0.580605	2.099
1.14407	14.058		0.582675	2.099
1.1474	14.059		0.58407	2.217
1.15073	14.054		0.585802	2.217
1.15408	14.054		0.587534	2.406
1.1574	14.05		0.589267	2.406
1.16073	14.044		0.590999	2.626
1.16407	14.042		0.592732	2.626
1.1674	14.04		0.594464	2.764
1.17073	14.025		0.596197	2.764
1.17407	14.021		0.597929	2.962
1.1774	14.009		0.599999	2.962
1.18074	14.009		0.601394	3.153
1.18407	14.026		0.603126	3.153
1.18754	14.015		0.604859	3.372
1.1924	14.015		0.606591	3.372
1.19407	14.015		0.608323	3.571
1.1974	14.015		0.610056	3.571
1.20074	14.015		0.611788	3.772
1.20407	14.015		0.613521	3.772
1.2074	14.015		0.615253	3.965
1.21074	14.015		0.617323	3.965
1.21407	14.015		0.618718	4.113
1.2174	14.015		0.62045	4.113
1.22075	14.015		0.622183	4.163
1.22407	14.015		0.623915	4.163
1.2274	14.015		0.625648	4.475
1.23074	14.015		0.62738	4.475
1.23407	14.015		0.629112	4.847
1.23741	14.015		0.630845	4.847
1.24074	14.015		0.632577	5.208
1.24407	14.015		0.634578	5.208
1.24741	14.015		0.636042	5.643
1.25074	14.015		0.637775	5.643
1.25741	1.935		0.639507	6.094
1.26074	2.121		0.641239	6.094
1.26241	2.316		0.642972	6.504
1.26407	2.316		0.644704	6.504
1.26741	2.496		0.646437	7.017
1.27074	2.668		0.648169	7.017
1.27407	2.817		0.649901	7.494
1.27741	2.949		0.651894	7.494
1.28073	3.052		0.653366	8.055
1.28406	3.052		0.655099	8.055
1.28743	3.128		0.656831	8.603
1.29073	3.128		0.658564	8.603
1.29406	3.105		0.660296	9.084
1.29739	3.039		0.662028	9.084
1.30073	2.925		0.663761	9.656
1.30406	2.747		0.665493	9.656
1.30739	2.536		0.667226	10.302
1.31073	2.269		0.669287	10.993
1.31406	1.977		0.67069	10.993
1.31739	1.656		0.672423	10.993
1.32076	1.341		0.674155	11.56
1.32406	1.341		0.675888	11.56
1.32739	1.01		0.67762	12.134
1.33073	0.696		0.679353	12.134
1.33406	0.381		0.681085	12.695
1.3374	0.085		0.682817	12.695
1.34073	-0.174		0.68455	13.245
1.34406	-0.406		0.686611	13.815
1.3474	-0.616		0.688015	13.815
1.35073	-0.803		0.689747	13.815
1.35573	-0.975		0.691479	14.651
1.3574	-0.975		0.693212	14.651
1.36073	-1.114		0.694944	15.499
1.36406	-1.25		0.696668	15.499
1.3674	-1.371		0.6984	16.306
1.37073	-1.478		0.700133	16.306
1.37406	-1.583		0.701865	17.132
1.3774	-1.688		0.703728	17.132
1.38073	-1.782		0.70533	18.033
1.38407	-1.845		0.707062	18.033
1.38907	-1.905		0.708795	18.969
1.39073	-1.905		0.710527	18.969
1.39407	-1.959		0.71226	19.949
1.3974	-1.994		0.713992	19.949
1.40073	-2.009		0.715725	20.861
1.40407	-2.004		0.717457	20.861
1.4074	-1.979		0.719189	21.887
1.41073	-1.93		0.721052	21.887
1.41407	-1.867		0.722654	22.782
1.4174	-1.797		0.724387	22.782
1.4224	-1.735		0.726119	23.699
1.42407	-1.735		0.727851	23.699
1.4274	-1.664		0.729584	24.837
1.43073	-1.59		0.731316	24.837
1.43407	-1.505		0.733049	25.993
1.4374	-1.416		0.734781	25.993
1.44074	-1.329		0.736513	27.09
1.44407	-1.252		0.738376	27.09
1.4474	-1.178		0.739978	28.1
1.45074	-1.091		0.741711	28.1
1.45409	-1.009		0.743443	29.049
1.4574	-0.935		0.745176	29.049
1.46074	-0.935		0.746908	30.086
1.46407	-0.874		0.74864	30.086
1.4674	-0.824		0.750373	31.116
1.47074	-0.789		0.752105	31.116
1.47407	-0.754		0.753838	32.42
1.4774	-0.734		0.7557	32.42
1.48074	-0.725		0.757302	33.821
1.48407	-0.737		0.759035	35.14
1.48742	-0.756		0.760767	35.14
1.49074	-0.773		0.7625	36.449
1.49407	-0.803		0.764232	36.449
1.49741	-0.803		0.765965	37.885
1.50074	-0.827		0.767697	37.885
1.50407	-0.835		0.769429	39.304
1.50741	-0.834		0.771162	39.304
1.51074	-0.833		0.773024	40.803
1.51407	-0.838		0.774635	40.803
1.51741	-0.845		0.776359	42.225
1.52076	-0.848		0.778091	42.225
1.52407	-0.831		0.779824	43.671
1.52741	-0.814		0.781556	43.671
1.53074	-0.814		0.783289	45.143
1.53408	-0.781		0.785021	45.143
1.53741	-0.748		0.786753	46.323
1.54074	-0.713		0.788486	46.323
1.54408	-0.697		0.790348	47.796
1.54741	-0.666		0.791951	47.796
1.55074	-0.63		0.793683	49.627
1.55423	-0.612		0.795416	49.627
1.55741	-0.593		0.797148	51.42
1.56074	-0.589		0.79888	51.42
1.56408	-0.582		0.800613	53.113
1.56741	-0.582		0.802345	53.113
1.57074	-0.574		0.804078	54.622
1.57406	-0.574		0.80581	54.622
1.57739	-0.564		0.807664	55.962
1.58073	-0.548		0.809275	55.962
1.58406	-0.54		0.811007	57.434
1.58758	-0.516		0.81274	57.434
1.59073	-0.488		0.814472	58.866
1.59406	-0.459		0.816205	58.866
1.5974	-0.447		0.817937	60.694
1.60073	-0.447		0.819669	60.694
1.60573	-0.42		0.821402	62.448
1.6074	-0.42		0.823134	62.448
1.61073	-0.42		0.824988	64.188
1.61406	-0.427		0.826599	64.188
1.6174	-0.447		0.828331	66.003
1.6209	-0.468		0.830064	66.003
1.62406	-0.495		0.831796	67.916
1.6274	-0.517		0.833529	67.916
1.63073	-0.542		0.835261	69.894
1.63407	-0.562		0.836993	69.894
1.6374	-0.581		0.838726	71.904
1.64073	-0.581		0.840458	71.904
1.64407	-0.592		0.842312	73.825
1.6474	-0.602		0.843923	73.825
1.65073	-0.615		0.845655	75.604
1.65422	-0.628		0.847388	75.604
1.6574	-0.634		0.849112	77.301
1.66073	-0.655		0.850844	77.301
1.66407	-0.663		0.852576	78.904
1.6674	-0.664		0.854309	78.904
1.67073	-0.679		0.856041	81.012
1.67407	-0.679		0.857774	81.012
1.6774	-0.69		0.859636	83.322
1.68073	-0.705		0.861238	83.322
1.68407	-0.73		0.862971	85.342
1.68742	-0.743		0.864703	85.342
1.69074	-0.756		0.866436	87.14
1.69407	-0.763		0.868168	87.14
1.6974	-0.775		0.869901	88.739
1.70074	-0.784		0.871633	88.739
1.70407	-0.773		0.873365	90.393
1.7074	-0.773		0.875098	90.393
1.71074	-0.766		0.87696	92.288
1.71407	-0.75		0.878563	92.288
1.7174	-0.738		0.880295	94.233
1.72075	-0.729		0.882027	94.233
1.72407	-0.716		0.88376	96.487
1.7274	-0.713		0.885492	96.487
1.73074	-0.708		0.887225	98.548
1.73407	-0.708		0.888957	98.548
1.73741	-0.723		0.89069	100.515
1.74074	-0.723		0.892422	100.515
1.74407	-0.742		0.894284	102.594
1.74741	-0.759		0.895887	102.594
1.75074	-0.774		0.897619	104.729
1.75574	-0.803		0.899352	104.729
1.75741	-0.803		0.901084	107.021
1.76074	-0.82		0.902816	107.021
1.76407	-0.826		0.904549	109.285
1.76741	-0.832		0.906281	109.285
1.77074	-0.822		0.908014	111.34
1.77407	-0.818		0.909746	111.34
1.77741	-0.818		0.911678	113.375
1.78074	-0.803		0.913211	113.375
1.78407	-0.793		0.914943	115.068
1.78742	-0.777		0.916676	115.068
1.79074	-0.768		0.918408	117
1.79408	-0.763		0.920141	117
1.79741	-0.753		0.921873	119.526
1.80074	-0.751		0.923605	119.526
1.80408	-0.753		0.925338	122.095
1.80741	-0.756		0.92707	122.095
1.81074	-0.756		0.929002	124.405
1.81408	-0.764		0.930535	124.405
1.81741	-0.773		0.932268	126.469
1.82076	-0.79		0.934	126.469
1.82408	-0.813		0.935732	128.273
1.82741	-0.833		0.937465	128.273
1.83074	-0.853		0.939197	130.126
1.83408	-0.867		0.94093	130.126
1.83908	-0.868		0.942662	132.012
1.84075	-0.865		0.944394	132.012
1.84408	-0.864		0.946257	134.228
1.84741	-0.864		0.947859	134.228
1.85075	-0.862		0.949592	136.411
1.85423	-0.861		0.951324	136.411
1.85741	-0.857		0.953056	138.476
1.86075	-0.86		0.954789	138.476
1.86406	-0.861		0.956521	140.62
1.8674	-0.859		0.958254	142.951
1.87073	-0.857		0.959986	142.951
1.87406	-0.861		0.961719	142.951
1.8774	-0.879		0.963659	145.365
1.88073	-0.879		0.965183	145.365
1.88406	-0.886		0.966916	147.883
1.88743	-0.912		0.968648	147.883
1.89073	-0.912		0.970381	150.196
1.89407	-0.912		0.972113	150.196
1.8974	-0.917		0.973845	152.321
1.90073	-0.906		0.975578	152.321
1.90407	-0.918		0.97731	154.407
1.9074	-0.917		0.979043	154.407
1.91073	-0.922		0.980896	156.154
1.91407	-0.927		0.982508	156.154
1.9174	-0.927		0.98424	158.378
1.9209	-0.953		0.985972	158.378
1.92407	-0.953		0.987705	161.027
1.9274	-0.961		0.989437	161.027
1.93073	-0.979		0.99117	163.534
1.93407	-0.984		0.992902	163.534
1.9374	-0.99		0.994634	165.695
1.94073	-1.008		0.996367	165.695
1.94407	-1.003		0.99829	167.509
1.9474	-0.995		0.999823	167.509
1.95074	-0.999		1.00156	169.252
1.95409	-1.006		1.00329	169.252
1.9574	-1.006		1.00502	171.326
1.96074	-1.006		1.00675	171.326
1.96407	-1.002		1.00849	173.451
1.9674	-1.014		1.01022	173.451
1.97074	-1.011		1.01195	175.909
1.97407	-1.007		1.01368	175.909
1.9774	-1.017		1.01561	178.148
1.98074	-1.026		1.01715	178.148
1.98407	-1.041		1.01888	180.25
1.98742	-1.056		1.02061	180.25
1.99074	-1.056		1.02234	182.331
1.99407	-1.067		1.02408	182.331
1.99741	-1.079		1.02581	184.645
2.00074	-1.098		1.02754	184.645
2.00407	-1.109		1.02927	187.112
2.00741	-1.121		1.03101	187.112
2.01074	-1.121		1.03294	189.6
2.01407	-1.119		1.03447	189.6
2.01741	-1.112		1.0362	191.897
2.02102	-1.12		1.03794	191.897
2.02407	-1.12		1.03967	193.927
2.02741	-1.112		1.0414	193.927
2.03074	-1.121		1.04313	195.811
2.03407	-1.128		1.04487	197.668
2.03741	-1.134		1.0466	197.668
2.04074	-1.145		1.04833	197.668
2.04407	-1.155		1.05026	200.161
2.04741	-1.156		1.0518	200.161
2.05074	-1.165		1.05353	202.907
2.05422	-1.182		1.05526	202.907
2.05741	-1.182		1.05699	205.443
2.06074	-1.192		1.05873	205.443
2.06408	-1.195		1.06046	207.66
2.06741	-1.206		1.06219	207.66
2.07074	-1.206		1.06392	209.44
2.07408	-1.203		1.06565	209.44
2.07741	-1.194		1.06759	211.16
2.08074	-1.194		1.06912	211.16
2.08408	-1.188		1.07085	213.047
2.08756	-1.183		1.07258	213.047
2.09074	-1.201		1.07432	215.039
2.09408	-1.201		1.07605	215.039
2.09741	-1.208		1.07778	217.285
2.10074	-1.218		1.07951	217.285
2.10408	-1.225		1.08125	219.3
2.10741	-1.237		1.08298	219.3
2.11075	-1.252		1.08484	221.406
2.11408	-1.267		1.08644	221.406
2.11741	-1.281		1.08818	223.715
2.12103	-1.301		1.08991	223.715
2.12408	-1.309		1.09165	226.132
2.12741	-1.309		1.09337	226.132
2.13075	-1.322		1.09511	228.706
2.13408	-1.325		1.09684	228.706
2.13741	-1.326		1.09857	231.065
2.14075	-1.333		1.1003	231.065
2.14408	-1.341		1.10223	233.152
2.14741	-1.358		1.10377	233.152
2.15075	-1.38		1.1055	235.083
2.15423	-1.388		1.10723	235.083
2.1574	-1.395		1.10896	236.679
2.16073	-1.412		1.1107	236.679
2.16407	-1.412		1.11243	238.664
2.1674	-1.429		1.11416	238.664
2.17073	-1.444		1.11589	241.241
2.17407	-1.467		1.11763	241.241
2.1774	-1.478		1.11949	243.69
2.18073	-1.496		1.12109	243.69
2.18407	-1.503		1.12282	245.817
2.1877	-1.503		1.12456	245.817
2.19073	-1.503		1.12629	247.534
2.19407	-1.517		1.12802	249.207
2.1974	-1.517		1.12975	249.207
2.20073	-1.514		1.13149	250.91
2.20573	-1.515		1.13322	250.91
2.2074	-1.515		1.13495	252.828
2.21074	-1.509		1.13687	252.828
2.21407	-1.504		1.13842	254.966
2.2174	-1.52		1.14015	254.966
2.2209	-1.525		1.14188	257.057
2.22407	-1.529		1.14361	257.057
2.2274	-1.532		1.14535	258.914
2.23074	-1.537		1.14708	258.914
2.23407	-1.537		1.14881	260.788
2.2374	-1.539		1.15054	260.788
2.24074	-1.539		1.15227	262.848
2.24407	-1.527		1.15413	262.848
2.2474	-1.522		1.15573	265.07
2.25074	-1.521		1.15746	265.07
2.25435	-1.518		1.1592	267.39
2.2574	-1.502		1.16093	267.39
2.26074	-1.488		1.16266	269.544
2.26407	-1.487		1.16439	269.544
2.26741	-1.487		1.16613	271.44
2.27074	-1.487		1.16786	271.44
2.27407	-1.487		1.16959	273.268
2.27741	-1.495		1.17152	273.268
2.28074	-1.495		1.17306	274.855
2.28407	-1.495		1.17479	274.855
2.28741	-1.496		1.17652	276.867
2.29074	-1.498		1.17825	276.867
2.29407	-1.502		1.17998	279.4
2.29741	-1.505		1.18172	279.4
2.30074	-1.512		1.18345	281.726
2.30407	-1.505		1.18518	281.726
2.30742	-1.505		1.18691	283.727
2.31074	-1.496		1.18885	283.727
2.31408	-1.494		1.19038	285.314
2.31741	-1.473		1.19211	285.314
2.32089	-1.459		1.19384	286.764
2.32408	-1.451		1.19558	286.764
2.32741	-1.449		1.19731	288.379
2.33074	-1.455		1.19904	288.379
2.33408	-1.469		1.20077	289.955
2.33741	-1.486		1.20251	289.955
2.34074	-1.486		1.20424	291.926
2.34408	-1.494		1.2061	291.926
2.34741	-1.525		1.2077	293.675
2.35074	-1.559		1.20944	293.675
2.35423	-1.601		1.21117	295.439
2.35741	-1.635		1.2129	295.439
2.36074	-1.666		1.21463	297.401
2.36408	-1.702		1.21637	297.401
2.36741	-1.716		1.2181	299.547
2.37075	-1.733		1.21983	299.547
2.37408	-1.733		1.22156	301.828
2.37741	-1.748		1.22349	301.828
2.38075	-1.769		1.22503	303.963
2.38408	-1.801		1.22676	303.963
2.38756	-1.831		1.22849	305.845
2.39075	-1.87		1.23022	305.845
2.39408	-1.907		1.23196	307.596
2.39741	-1.947		1.23369	307.596
2.40075	-2.001		1.23542	309.12
2.40408	-2.055		1.23715	309.12
2.40741	-2.105		1.23889	310.636
2.41075	-2.105		1.24075	310.636
2.41408	-2.152		1.24235	312.689
2.41741	-2.205		1.24408	312.689
2.4209	-2.259		1.24582	314.988
2.42408	-2.303		1.24755	314.988
2.42742	-2.34		1.24928	316.868
2.43075	-2.364		1.25101	316.868
2.43408	-2.378		1.25275	318.471
2.43742	-2.381		1.25448	318.471
2.44075	-2.392		1.25621	319.804
2.44408	-2.392		1.25814	319.804
2.4474	-2.39		1.25968	321.212
2.45073	-2.39		1.26141	321.212
2.45423	-2.383		1.26314	322.72
2.4574	-2.385		1.26487	322.72
2.46073	-2.378		1.2666	324.425
2.46407	-2.377		1.26834	324.425
2.4674	-2.379		1.27007	326.239
2.47073	-2.374		1.2718	326.239
2.47407	-2.366		1.27353	327.836
2.4774	-2.356		1.27539	327.836
2.49799	-2.296		1.277	329.458
2.49904	-2.296		1.27873	329.458
2.50184	-2.276		1.28046	331.121
2.50424	-2.257		1.2822	331.121
2.50517	-2.257		1.28393	333.099
2.5061	-2.257		1.28566	333.099
2.50757	-2.228		1.28739	335.03
2.5093	-2.228		1.28913	335.03
2.51169	-2.193		1.29086	336.949
2.51264	-2.193		1.29278	336.949
2.51407	-2.193		1.29432	338.689
2.5174	-2.175		1.29606	338.689
2.5209	-2.135		1.29779	340.379
2.52407	-2.135		1.29952	340.379
2.5274	-2.109		1.30125	341.767
2.53074	-2.09		1.30298	341.767
2.53407	-2.066		1.30471	343.352
2.53741	-2.055		1.30644	343.352
2.54074	-2.047		1.30817	345.508
2.54407	-2.041		1.31004	345.508
2.54741	-2.032		1.31164	347.611
2.55074	-2.032		1.31337	347.611
2.55436	-2.005		1.3151	349.406
2.55741	-2.005		1.31684	349.406
2.56074	-1.996		1.31857	350.766
2.56407	-1.992		1.3203	350.766
2.56741	-1.979		1.32203	351.965
2.57074	-1.978		1.32377	351.965
2.57407	-1.975		1.3255	353.115
2.57741	-1.978		1.32743	353.115
2.58074	-1.974		1.32896	354.424
2.58407	-1.974		1.3307	354.424
2.58769	-1.972		1.33243	356.037
2.59074	-1.972		1.33416	356.037
2.59408	-1.979		1.33589	357.563
2.59741	-1.985		1.33762	357.563
2.60074	-1.991		1.33936	359.09
2.60408	-1.982		1.34109	359.09
2.60741	-1.982		1.34282	360.697
2.61074	-1.978		1.34482	360.697
2.61408	-1.967		1.34629	362.458
2.61741	-1.956		1.34802	362.458
2.62076	-1.948		1.34975	364.364
2.62408	-1.948		1.35148	364.364
2.62741	-1.943		1.35322	366.295
2.63074	-1.924		1.35495	366.295
2.63408	-1.91		1.35668	368.003
2.63741	-1.906		1.35841	368.003
2.64074	-1.893		1.36015	369.557
2.64408	-1.887		1.36215	369.557
2.64741	-1.873		1.36361	370.922
2.65075	-1.855		1.36534	370.922
2.65436	-1.849		1.36708	372.189
2.65741	-1.849		1.36881	372.189
2.66075	-1.838		1.37054	373.816
2.66408	-1.836		1.37227	373.816
2.66741	-1.817		1.37401	375.793
2.67075	-1.801		1.37574	375.793
2.67408	-1.779		1.37747	377.546
2.67741	-1.764		1.37947	377.546
2.68075	-1.753		1.38094	378.904
2.68408	-1.747		1.38267	378.904
2.68756	-1.728		1.3844	380.051
2.69075	-1.728		1.38613	380.051
2.69408	-1.721		1.38786	381.195
2.69741	-1.723		1.3896	381.195
2.70075	-1.717		1.39133	382.456
2.70408	-1.722		1.39306	382.456
2.70742	-1.728		1.39479	383.779
2.71075	-1.73		1.39673	383.779
2.71408	-1.74		1.39826	385.347
2.71742	-1.754		1.39999	385.347
2.7209	-1.771		1.40172	386.752
2.72408	-1.771		1.40346	386.752
2.72742	-1.783		1.40519	388.012
2.73075	-1.782		1.40692	388.012
2.73408	-1.786		1.40865	389.432
2.7374	-1.786		1.41039	389.432
2.74073	-1.785		1.41212	390.973
2.74407	-1.772		1.41412	390.973
2.7474	-1.777		1.41558	392.64
2.75073	-1.77		1.41732	392.64
2.75424	-1.773		1.41905	394.33
2.7574	-1.773		1.42078	394.33
2.76074	-1.773		1.42251	395.765
2.76407	-1.78		1.42425	395.765
2.7674	-1.784		1.42598	397.211
2.77074	-1.789		1.42771	397.211
2.77407	-1.786		1.42944	398.496
2.7774	-1.796		1.43137	398.496
2.78074	-1.794		1.43291	399.704
2.78407	-1.804		1.43464	399.704
2.7877	-1.813		1.43637	401.389
2.79074	-1.811		1.4381	401.389
2.79407	-1.811		1.43984	403.274
2.7974	-1.814		1.44157	403.274
2.80074	-1.807		1.4433	404.828
2.80407	-1.797		1.44503	404.828
2.80741	-1.783		1.44677	406.045
2.81074	-1.769		1.44869	406.045
2.81407	-1.76		1.45023	407.068
2.81741	-1.755		1.45196	407.068
2.82102	-1.754		1.45369	408.03
2.82407	-1.748		1.45542	408.03
2.82741	-1.74		1.45715	409.01
2.83074	-1.74		1.45888	409.01
2.83407	-1.729		1.46062	410.284
2.83907	-1.739		1.46235	410.284
2.84074	-1.739		1.46408	411.678
2.84407	-1.741		1.46601	411.678
2.84741	-1.752		1.46755	412.905
2.85074	-1.748		1.46928	412.905
2.85436	-1.735		1.47101	414.212
2.85741	-1.719		1.47274	414.212
2.86074	-1.703		1.47448	415.611
2.86408	-1.699		1.47621	415.611
2.86741	-1.699		1.47794	417.203
2.87074	-1.679		1.47967	417.203
2.87408	-1.679		1.48141	418.817
2.87741	-1.685		1.48334	418.817
2.88074	-1.68		1.48487	420.387
2.88408	-1.682		1.4866	420.387
2.88769	-1.688		1.48834	421.734
2.89074	-1.696		1.49007	421.734
2.89408	-1.698		1.4918	422.996
2.89741	-1.694		1.49353	423.933
2.90074	-1.694		1.49527	423.933
2.90408	-1.702		1.497	425.143
2.90741	-1.702		1.49873	425.143
2.91074	-1.702		1.50066	426.712
2.91408	-1.706		1.50219	426.712
2.91741	-1.706		1.50393	428.165
2.92241	-1.709		1.50566	428.165
2.92408	-1.708		1.50739	429.479
2.92741	-1.707		1.50912	429.479
2.93075	-1.705		1.51086	430.388
2.93408	-1.706		1.51259	430.388
2.93741	-1.704		1.51432	431.252
2.94075	-1.704		1.51605	431.252
2.94408	-1.721		1.51799	432.33
2.94741	-1.729		1.51952	432.33
2.95075	-1.74		1.52125	433.363
2.95423	-1.752		1.52298	433.363
2.95741	-1.762		1.52472	434.558
2.96075	-1.771		1.52645	434.558
2.96408	-1.779		1.52818	435.687
2.96742	-1.775		1.52991	435.687
2.97075	-1.775		1.53165	436.724
2.97408	-1.772		1.53338	436.724
2.97742	-1.757		1.53538	437.815
2.98075	-1.75		1.53684	437.815
2.98408	-1.738		1.53858	439.1
2.98757	-1.724		1.54031	439.1
2.99075	-1.711		1.54204	440.411
2.99408	-1.7		1.54377	440.411
2.99742	-1.7		1.54551	441.866
3.00075	-1.703		1.54724	441.866
3.00408	-1.701		1.54897	443.058
3.00742	-1.701		1.5507	443.058
3.01075	-1.701		1.55256	444.303
3.01408	-1.7		1.55417	444.303
3.01742	-1.7		1.5559	445.314
3.0209	-1.699		1.55763	445.314
3.02409	-1.696		1.55936	446.177
3.02742	-1.696		1.5611	446.177
3.03074	-1.7		1.56283	447.475
3.03407	-1.7		1.56456	447.475
3.0374	-1.711		1.56629	448.949
3.04074	-1.711		1.56803	448.949
3.04407	-1.703		1.57002	450.264
3.0474	-1.69		1.57149	450.264
3.05074	-1.69		1.57322	451.293
3.05407	-1.694		1.57496	451.293
3.0574	-1.697		1.57669	452.007
3.06074	-1.705		1.57842	452.007
3.06407	-1.714		1.58015	452.695
3.0674	-1.72		1.58189	452.695
3.07074	-1.729		1.58362	453.423
3.07407	-1.742		1.58535	453.423
3.0774	-1.742		1.5872	454.299
3.08074	-1.761		1.58882	454.299
3.08407	-1.762		1.59055	455.45
3.08907	-1.771		1.59228	455.45
3.09074	-1.771		1.59401	456.471
3.09407	-1.767		1.59574	456.471
3.09741	-1.755		1.59748	457.482
3.10074	-1.746		1.59921	457.482
3.10407	-1.737		1.60094	458.589
3.10741	-1.724		1.60267	458.589
3.11074	-1.724		1.60453	459.752
3.11407	-1.707		1.60613	459.752
3.11741	-1.707		1.60786	461.017
3.12241	-1.695		1.6096	461.017
3.12407	-1.695		1.61133	462.193
3.12741	-1.701		1.61306	462.193
3.13074	-1.709		1.61479	463.23
3.13408	-1.707		1.61653	463.23
3.13741	-1.716		1.61826	464.359
3.14074	-1.733		1.61999	464.359
3.14408	-1.735		1.62185	465.144
3.14741	-1.735		1.62345	465.144
3.15074	-1.749		1.62519	466.064
3.15574	-1.761		1.62692	466.064
3.15741	-1.761		1.62865	467.25
3.16074	-1.757		1.63038	467.25
3.16408	-1.745		1.63212	468.526
3.16741	-1.733		1.63385	468.526
3.17074	-1.73		1.63558	469.609
3.17408	-1.722		1.63731	469.609
3.17741	-1.724		1.63931	470.462
3.18075	-1.724		1.64078	470.462
3.18408	-1.721		1.64251	471.203
3.18743	-1.703		1.64424	471.203
3.19075	-1.703		1.64598	471.942
3.19408	-1.695		1.64771	471.942
3.19741	-1.69		1.64944	472.606
3.20075	-1.701		1.65117	473.38
3.20408	-1.695		1.65291	473.38
3.20741	-1.698		1.65464	473.38
3.21075	-1.689		1.6565	474.294
3.21408	-1.693		1.6581	474.294
3.21741	-1.693		1.65984	475.024
3.22241	-1.665		1.66157	475.024
3.22408	-1.665		1.6633	475.9
3.22741	-1.647		1.66503	475.9
3.23075	-1.624		1.66676	476.909
3.23408	-1.609		1.6685	476.909
3.23908	-1.594		1.67023	477.944
3.24103	-1.595		1.67196	477.944
3.24408	-1.598		1.67396	479.081
3.24742	-1.591		1.67543	479.081
3.25075	-1.591		1.67716	480.01
3.25408	-1.564		1.67889	480.01
3.25742	-1.564		1.68062	481.037
3.26075	-1.538		1.68236	481.037
3.26408	-1.505		1.68409	482.033
3.26742	-1.463		1.68582	482.033
3.27075	-1.424		1.68755	482.699
3.27408	-1.383		1.68929	482.699
3.27742	-1.339		1.69122	483.6
3.28075	-1.291		1.69275	483.6
3.28409	-1.251		1.69448	484.797
3.28742	-1.209		1.69622	484.797
3.29075	-1.209		1.69795	485.857
3.29409	-1.161		1.69968	485.857
3.29742	-1.125		1.70141	486.726
3.30075	-1.09		1.70315	486.726
3.30575	-1.061		1.70488	487.253
3.3077	-1.037		1.70661	487.253
3.31075	-1.014		1.70861	487.763
3.31409	-0.989		1.71007	487.763
3.31742	-0.973		1.71181	488.36
3.32077	-0.955		1.71354	488.36
3.32407	-0.955		1.71527	488.973
3.3274	-0.94		1.717	488.973
3.33074	-0.928		1.71874	489.795
3.33407	-0.919		1.72047	489.795
3.33741	-0.918		1.7222	490.525
3.34074	-0.916		1.72393	490.525
3.34407	-0.921		1.726	491.134
3.34741	-0.941		1.7274	491.134
3.35074	-0.977		1.72913	491.942
3.35574	-1.012		1.73086	491.942
3.35741	-1.012		1.7326	492.928
3.36074	-1.051		1.73433	492.928
3.36407	-1.084		1.73606	494.099
3.36741	-1.125		1.73779	495.115
3.37074	-1.168		1.73953	495.115
3.37407	-1.219		1.74126	495.115
3.37741	-1.264		1.74318	496.053
3.38074	-1.308		1.74472	496.053
3.38408	-1.357		1.74646	496.927
3.38908	-1.409		1.74819	496.927
3.39074	-1.452		1.74992	497.669
3.39408	-1.452		1.75165	497.669
3.39741	-1.488		1.75339	498.227
3.40074	-1.505		1.75512	498.227
3.40574	-1.535		1.75684	499.032
3.40769	-1.535		1.75857	499.032
3.41074	-1.545		1.76051	500.074
3.41408	-1.551		1.76204	500.074
3.41741	-1.558		1.76377	500.8
3.42076	-1.554		1.7655	500.8
3.42408	-1.559		1.76724	501.499
3.42741	-1.559		1.76897	501.499
3.43074	-1.552		1.7707	502.151
3.43408	-1.547		1.77243	502.151
3.43741	-1.531		1.77417	502.739
3.44075	-1.531		1.7759	502.739
3.44408	-1.514		1.77783	503.201
3.44741	-1.505		1.77936	503.201
3.45075	-1.489		1.78109	503.744
3.4541	-1.479		1.78283	503.744
3.45741	-1.476		1.78456	504.333
3.46075	-1.469		1.78629	504.333
3.46408	-1.469		1.78802	504.904
3.46741	-1.473		1.78976	504.904
3.47075	-1.481		1.79149	505.463
3.47408	-1.489		1.79322	505.463
3.47741	-1.505		1.79515	506.277
3.48075	-1.537		1.79669	506.277
3.48408	-1.56		1.79842	507.185
3.48743	-1.578		1.80015	507.185
3.49075	-1.595		1.80188	508.124
3.49408	-1.612		1.80362	508.124
3.49742	-1.612		1.80535	508.99
3.50075	-1.632		1.80708	508.99
3.50408	-1.672		1.80881	509.773
3.50742	-1.672		1.81055	509.773
3.51075	-1.692		1.81248	510.475
3.51408	-1.708		1.81401	510.475
3.51742	-1.717		1.81574	511.066
3.52077	-1.728		1.81748	511.066
3.52408	-1.715		1.81921	511.697
3.52742	-1.708		1.82094	511.697
3.53075	-1.694		1.82267	512.609
3.53408	-1.694		1.8244	513.409
3.53742	-1.667		1.82614	513.409
3.54075	-1.667		1.82787	513.409
3.54409	-1.655		1.8298	514.184
3.54742	-1.636		1.83133	514.184
3.55075	-1.619		1.83307	514.757
3.55575	-1.594		1.8348	514.757
3.55742	-1.576		1.83653	515.128
3.56075	-1.564		1.83826	515.128
3.56409	-1.548		1.84	515.574
3.56742	-1.548		1.84173	515.574
3.57242	-1.506		1.84346	515.956
3.5745	-1.506		1.84519	515.956
3.57742	-1.476		1.84719	516.438
3.58075	-1.445		1.84866	516.438
3.58409	-1.412		1.85039	517.045
3.58909	-1.377		1.85212	517.045
3.59075	-1.348		1.85386	517.565
3.59409	-1.311		1.85559	517.565
3.59742	-1.27		1.85732	518.17
3.60076	-1.245		1.85905	518.17
3.60409	-1.217		1.86079	518.932
3.60742	-1.217		1.86252	519.863
3.61076	-1.194		1.86452	519.863
3.61407	-1.167		1.86598	520.796
3.61741	-1.149		1.86771	520.796
3.62077	-1.129		1.86945	521.472
3.62407	-1.119		1.87118	521.472
3.62741	-1.111		1.87291	522.058
3.63074	-1.093		1.87464	522.058
3.63407	-1.076		1.87638	522.722
3.63741	-1.069		1.87811	522.722
3.64074	-1.069		1.87984	523.055
3.64408	-1.049		1.8817	523.055
3.64741	-1.031		1.88331	523.593
3.65074	-1.01		1.88504	523.593
3.65411	-0.99		1.88677	524.33
3.65741	-0.969		1.8885	524.33
3.66074	-0.95		1.89024	525.051
3.66408	-0.928		1.89197	525.051
3.66741	-0.923		1.8937	525.613
3.67074	-0.917		1.89543	525.613
3.67408	-0.917		1.89717	526.097
3.67741	-0.913		1.89902	526.097
3.68074	-0.919		1.90063	526.587
3.68408	-0.916		1.90236	526.587
3.68744	-0.917		1.9041	526.892
3.69076	-0.9		1.90583	526.892
3.69408	-0.901		1.90756	527.177
3.69741	-0.898		1.90928	527.177
3.70075	-0.883		1.91102	527.684
3.70408	-0.88		1.91275	527.684
3.70741	-0.88		1.91448	528.194
3.71075	-0.872		1.91655	528.194
3.71408	-0.853		1.91795	528.57
3.71741	-0.848		1.91968	528.57
3.72075	-0.84		1.92141	529.158
3.72408	-0.833		1.92314	529.158
3.72741	-0.832		1.92488	529.893
3.73075	-0.832		1.92661	529.893
3.73408	-0.834		1.92834	530.62
3.73741	-0.84		1.93007	530.62
3.74075	-0.836		1.93181	531.353
3.74408	-0.836		1.93388	531.353
3.74742	-0.845		1.93527	531.89
3.75075	-0.856		1.937	531.89
3.75408	-0.862		1.93874	532.519
3.75742	-0.864		1.94047	532.519
3.76075	-0.87		1.9422	533.036
3.76408	-0.864		1.94393	533.036
3.76742	-0.862		1.94566	533.459
3.77075	-0.87		1.9474	533.459
3.77408	-0.872		1.94913	534.053
3.77742	-0.883		1.9512	534.053
3.78075	-0.896		1.95259	534.832
3.78408	-0.896		1.95433	534.832
3.78742	-0.909		1.95606	535.437
3.79075	-0.917		1.95779	535.437
3.79409	-0.932		1.95952	535.824
3.79742	-0.955		1.96126	535.824
3.80075	-0.98		1.96299	536.119
3.80409	-1.002		1.96472	536.119
3.80742	-1.023		1.96645	536.306
3.81075	-1.043		1.96832	536.306
3.81409	-1.043		1.96992	536.601
3.81742	-1.061		1.97165	536.601
3.82077	-1.081		1.97338	536.923
3.82409	-1.097		1.97512	536.923
3.82742	-1.105		1.97685	537.431
3.83075	-1.112		1.97858	537.431
3.83409	-1.122		1.98031	537.832
3.83742	-1.143		1.98205	537.832
3.84075	-1.158		1.98378	538.283
3.84409	-1.168		1.98551	538.283
3.84742	-1.181		1.98724	538.874
3.85076	-1.181		1.98897	538.874
3.85411	-1.194		1.99071	539.575
3.85742	-1.194		1.99244	539.575
3.86076	-1.199		1.99417	540.248
3.86409	-1.207		1.9959	540.248
3.86742	-1.212		1.99764	540.814
3.87076	-1.224		1.99937	540.814
3.87409	-1.23		2.0011	541.304
3.87742	-1.24		2.00283	541.304
3.88076	-1.233		2.00457	541.81
3.88409	-1.233		2.0063	541.81
3.88744	-1.218		2.00803	542.202
3.89076	-1.218		2.00976	542.202
3.89409	-1.216		2.0115	542.67
3.89742	-1.208		2.01323	542.67
3.90076	-1.201		2.01496	543.236
3.90407	-1.193		2.01669	543.236
3.90741	-1.185		2.01843	543.815
3.91074	-1.179		2.02049	543.815
3.91408	-1.185		2.02189	544.261
3.91741	-1.176		2.02362	544.261
3.92078	-1.181		2.02536	544.603
3.92408	-1.181		2.02709	544.603
3.92741	-1.179		2.02882	544.956
3.93074	-1.187		2.03055	544.956
3.93408	-1.193		2.03229	545.188
3.93741	-1.207		2.03402	545.188
3.94074	-1.216		2.03575	545.336
3.94408	-1.217		2.03748	545.336
3.94741	-1.222		2.03921	545.652
3.95074	-1.215		2.04095	545.652
3.95411	-1.208		2.04268	545.954
3.95741	-1.208		2.04441	545.954
3.96075	-1.203		2.04614	546.342
3.96408	-1.204		2.04788	546.342
3.96741	-1.201		2.04961	546.743
3.97075	-1.199		2.05134	546.743
3.97408	-1.202		2.05307	547.167
3.97741	-1.21		2.05481	547.167
3.98075	-1.224		2.05654	547.718
3.98408	-1.225		2.05827	547.718
3.98756	-1.237		2.06	548.262
3.99075	-1.237		2.06173	548.262
3.99408	-1.249		2.06346	548.837
3.99741	-1.258		2.06519	548.837
4.00075	-1.262		2.06692	549.368
4.00408	-1.261		2.06866	549.368
4.00741	-1.264		2.07039	549.84
4.01075	-1.258		2.07212	549.84
4.01408	-1.262		2.07385	550.16
4.01742	-1.252		2.07559	550.16
4.02076	-1.258		2.07732	550.544
4.02408	-1.258		2.07905	550.544
4.02741	-1.259		2.08078	551.193
4.03075	-1.267		2.08252	551.193
4.03408	-1.262		2.08425	551.64
4.03742	-1.266		2.08598	551.64
4.04075	-1.264		2.08771	551.972
4.04408	-1.273		2.08964	551.972
4.04742	-1.285		2.09118	552.058
4.05075	-1.285		2.09291	552.058
4.0541	-1.288		2.09464	552.281
4.05742	-1.3		2.09637	552.281
4.06075	-1.3		2.09811	552.473
4.06408	-1.308		2.09984	552.473
4.06742	-1.316		2.10157	552.674
4.07075	-1.316		2.1033	552.674
4.07408	-1.318		2.10504	553.026
4.07742	-1.318		2.10718	553.026
4.08075	-1.308		2.1085	553.31
4.08408	-1.293		2.11023	553.31
4.08757	-1.293		2.11197	553.622
4.09075	-1.287		2.1137	553.622
4.09408	-1.287		2.11543	554.029
4.09742	-1.286		2.11716	554.029
4.10075	-1.287		2.11889	554.477
4.10575	-1.293		2.12063	554.477
4.10742	-1.293		2.12236	555.098
4.11075	-1.295		2.12409	555.098
4.11409	-1.307		2.12582	555.631
4.11742	-1.313		2.12756	555.631
4.12077	-1.319		2.12929	555.967
4.12409	-1.32		2.13102	555.967
4.12742	-1.325		2.13275	556.436
4.13075	-1.325		2.13448	556.436
4.13409	-1.333		2.13622	556.804
4.13909	-1.342		2.13795	556.804
4.14075	-1.342		2.13968	557.118
4.14409	-1.342		2.14161	557.118
4.14742	-1.343		2.14315	557.53
4.15075	-1.356		2.14488	557.53
4.1545	-1.363		2.14661	557.901
4.15742	-1.361		2.14834	557.901
4.16075	-1.364		2.15008	558.367
4.16409	-1.364		2.15181	558.367
4.16742	-1.37		2.15354	558.673
4.17075	-1.376		2.15527	558.673
4.17409	-1.376		2.15701	558.984
4.17742	-1.372		2.15874	558.984
4.18075	-1.381		2.16047	559.167
4.18409	-1.401		2.1622	559.167
4.18759	-1.403		2.16393	559.246
4.19075	-1.411		2.16567	559.246
4.19409	-1.411		2.1674	559.47
4.19741	-1.411		2.16913	559.47
4.20074	-1.411		2.17086	559.745
4.20407	-1.392		2.1726	559.745
4.20741	-1.392		2.17433	559.972
4.21074	-1.388		2.17646	560.185
4.21407	-1.382		2.17779	560.185
4.21741	-1.377		2.17953	560.185
4.22091	-1.364		2.18126	560.5
4.22407	-1.353		2.18299	560.5
4.22741	-1.344		2.18472	560.955
4.23074	-1.344		2.18645	560.955
4.23407	-1.348		2.18819	561.365
4.23741	-1.356		2.18992	561.365
4.24074	-1.356		2.19165	561.79
4.24407	-1.362		2.19338	561.79
4.24741	-1.358		2.19512	562.155
4.25074	-1.352		2.19685	562.155
4.25411	-1.349		2.19858	562.554
4.25741	-1.346		2.20031	562.554
4.26074	-1.351		2.20204	562.807
4.26408	-1.352		2.20378	562.807
4.26741	-1.356		2.20551	563.07
4.27074	-1.366		2.20724	563.07
4.27408	-1.366		2.20897	563.556
4.27741	-1.396		2.2111	563.938
4.28074	-1.408		2.21243	563.938
4.28408	-1.422		2.21416	563.938
4.28743	-1.433		2.21589	564.201
4.29074	-1.432		2.21763	564.201
4.29408	-1.448		2.21936	564.346
4.29741	-1.456		2.22109	564.346
4.30074	-1.472		2.22282	564.602
4.30408	-1.487		2.22456	564.602
4.30741	-1.487		2.22629	564.762
4.31074	-1.48		2.22808	564.762
4.31408	-1.474		2.22975	564.783
4.31741	-1.479		2.23149	564.914
4.32089	-1.462		2.23322	564.914
4.32408	-1.456		2.23495	565.218
4.32741	-1.453		2.23668	565.218
4.33075	-1.453		2.23841	565.421
4.33408	-1.446		2.24015	565.421
4.33741	-1.447		2.24188	565.677
4.34075	-1.447		2.24361	565.677
4.34408	-1.45		2.24534	566.014
4.34741	-1.452		2.24708	566.014
4.35075	-1.454		2.24881	566.415
4.35436	-1.453		2.25054	566.415
4.35741	-1.451		2.25227	566.843
4.36075	-1.442		2.25401	566.843
4.36408	-1.434		2.25574	567.199
4.36741	-1.426		2.25747	567.199
4.37075	-1.412		2.2592	567.613
4.37408	-1.394		2.26093	567.613
4.37741	-1.394		2.26267	567.876
4.38075	-1.392		2.2644	567.876
4.38408	-1.386		2.26613	567.932
4.38756	-1.378		2.26786	567.932
4.39075	-1.37		2.2696	568.312
4.39408	-1.362		2.27133	568.312
4.39742	-1.358		2.27306	568.559
4.40075	-1.354		2.27479	568.559
4.40408	-1.362		2.27653	568.896
4.40742	-1.341		2.27826	568.896
4.41075	-1.341		2.28005	569.099
4.41408	-1.33		2.28172	569.099
4.41742	-1.326		2.28345	569.294
4.42103	-1.321		2.28519	569.294
4.42408	-1.317		2.28692	569.377
4.42742	-1.304		2.28865	569.377
4.43075	-1.289		2.29038	569.445
4.43408	-1.282		2.29212	569.445
4.43742	-1.268		2.29385	569.56
4.44075	-1.257		2.29558	569.56
4.44408	-1.249		2.29731	569.721
4.44742	-1.236		2.29905	569.721
4.45075	-1.236		2.30078	569.923
4.45423	-1.23		2.30251	569.923
4.45742	-1.242		2.30424	570.101
4.46075	-1.254		2.30597	570.101
4.46409	-1.267		2.30771	570.372
4.46742	-1.276		2.30944	570.372
4.47075	-1.292		2.31117	570.667
4.47409	-1.306		2.3129	570.667
4.47742	-1.317		2.31469	571.024
4.48075	-1.317		2.31637	571.024
4.48409	-1.33		2.3181	571.403
4.4877	-1.324		2.31983	571.403
4.49074	-1.324		2.32157	571.694
4.49407	-1.324		2.3233	571.694
4.4974	-1.318		2.32503	571.927
4.50074	-1.302		2.32676	571.927
4.50407	-1.297		2.32849	572.183
4.5074	-1.275		2.33023	572.183
4.51074	-1.274		2.33201	572.305
4.51407	-1.27		2.33369	572.305
4.5174	-1.27		2.33542	572.699
4.5209	-1.282		2.33716	572.699
4.52407	-1.282		2.33889	572.983
4.5274	-1.297		2.34062	572.983
4.53074	-1.318		2.34235	573.119
4.53407	-1.327		2.34409	573.119
4.53741	-1.328		2.34582	573.198
4.54074	-1.343		2.34755	573.198
4.54407	-1.342		2.34928	573.202
4.54741	-1.346		2.35101	573.202
4.55074	-1.346		2.35275	573.286
4.55426	-1.356		2.35448	573.286
4.55741	-1.356		2.35621	573.294
4.56074	-1.341		2.35794	573.294
4.56407	-1.333		2.35968	573.412
4.56741	-1.321		2.36141	573.412
4.57074	-1.315		2.36313	573.498
4.57407	-1.305		2.36486	573.498
4.57741	-1.305		2.3666	573.732
4.58074	-1.293		2.36833	573.732
4.58407	-1.29		2.37006	574.04
4.58756	-1.296		2.37179	574.04
4.59074	-1.296		2.37353	574.405
4.59407	-1.297		2.37526	574.405
4.59741	-1.301		2.37699	574.587
4.60074	-1.309		2.37872	574.587
4.60407	-1.321		2.38045	574.926
4.60741	-1.323		2.38219	574.926
4.61074	-1.328		2.38398	575.289
4.61408	-1.324		2.38565	575.289
4.61741	-1.325		2.38738	575.488
4.62089	-1.313		2.38912	575.488
4.62408	-1.313		2.39085	575.735
4.62741	-1.299		2.39258	575.735
4.63074	-1.286		2.39431	575.775
4.63408	-1.275		2.39605	575.775
4.63741	-1.262		2.39778	575.87
4.64074	-1.259		2.39951	575.87
4.64408	-1.26		2.40124	576.135
4.64741	-1.254		2.40297	576.135
4.65074	-1.242		2.40471	576.347
4.65423	-1.248		2.40644	576.347
4.65741	-1.248		2.40817	576.611
4.66074	-1.241		2.4099	576.611
4.66408	-1.249		2.41164	576.767
4.66741	-1.242		2.41337	576.767
4.67074	-1.24		2.4151	576.928
4.67408	-1.24		2.41683	576.928
4.67741	-1.239		2.41863	576.948
4.68075	-1.24		2.4203	576.948
4.68408	-1.245		2.42203	576.982
4.6877	-1.245		2.42376	576.982
4.69075	-1.25		2.42549	577.191
4.69408	-1.25		2.42723	577.191
4.69741	-1.248		2.42896	577.248
4.70075	-1.251		2.43069	577.393
4.70408	-1.267		2.43242	577.393
4.70741	-1.282		2.43416	577.393
4.71075	-1.291		2.43589	577.555
4.71408	-1.311		2.43762	577.555
4.71741	-1.33		2.43935	577.815
4.72103	-1.332		2.44108	577.815
4.72408	-1.339		2.44282	578.164
4.72742	-1.339		2.44455	578.164
4.73075	-1.348		2.44628	578.426
4.73408	-1.352		2.44801	578.426
4.73742	-1.352		2.44975	578.651
4.74075	-1.349		2.45148	578.651
4.74408	-1.336		2.45321	578.946
4.74742	-1.323		2.45494	578.946
4.75075	-1.318		2.45668	579.155
4.75437	-1.299		2.45841	579.155
4.75742	-1.29		2.46014	579.277
4.76075	-1.286		2.46188	579.277
4.76408	-1.286		2.4636	579.429
4.76742	-1.285		2.46534	579.429
4.77075	-1.284		2.46707	579.69
4.77408	-1.284		2.4688	579.69
4.7774	-1.301		2.47059	579.83
4.78073	-1.303		2.47227	579.83
4.78407	-1.308		2.474	579.887
4.78743	-1.313		2.47573	579.887
4.79074	-1.311		2.47746	580.052
4.79407	-1.301		2.4792	580.052
4.7974	-1.301		2.48093	580.033
4.80074	-1.298		2.48266	580.033
4.80407	-1.294		2.48439	579.959
4.8074	-1.294		2.48612	579.959
4.81074	-1.285		2.48786	579.982
4.81407	-1.277		2.48959	579.982
4.8174	-1.269		2.49132	580.036
4.82104	-1.263		2.49305	580.036
4.82407	-1.258		2.49479	580.094
4.8274	-1.25		2.49652	580.094
4.83074	-1.238		2.49825	580.31
4.83407	-1.238		2.49998	580.31
4.8374	-1.213		2.50172	580.442
4.84074	-1.213		2.50345	580.442
4.84407	-1.201		2.50518	580.635
4.8474	-1.187		2.50691	580.635
4.85074	-1.181		2.50864	580.856
4.85435	-1.174		2.51038	580.856
4.85741	-1.153		2.51211	581.004
4.86074	-1.136		2.51383	581.004
4.86407	-1.117		2.51556	581.291
4.86741	-1.117		2.5173	581.48
4.87074	-1.1		2.51903	581.48
4.87407	-1.1		2.52076	581.48
4.87741	-1.095		2.52255	581.621
4.88074	-1.089		2.52423	581.621
4.88407	-1.082		2.52596	581.69
4.88744	-1.087		2.52769	581.69
4.89074	-1.098		2.52942	581.824
4.89407	-1.101		2.53116	581.824
4.89741	-1.113		2.53289	581.984
4.90074	-1.127		2.53462	581.984
4.90407	-1.134		2.53635	582.116
4.90741	-1.134		2.53808	582.116
4.91074	-1.143		2.53995	582.344
4.91407	-1.142		2.54155	582.344
4.91741	-1.149		2.54328	582.367
4.92076	-1.154		2.54501	582.367
4.92408	-1.152		2.54675	582.304
4.92741	-1.158		2.54848	582.304
4.93074	-1.147		2.55021	582.141
4.93408	-1.146		2.55194	582.141
4.93741	-1.14		2.55368	582.149
4.94074	-1.14		2.55541	582.149
4.94408	-1.149		2.55727	582.143
4.94741	-1.162		2.55887	582.143
4.95074	-1.17		2.5606	582.11
4.95423	-1.179		2.56234	582.11
4.95741	-1.178		2.56407	582.184
4.96074	-1.175		2.5658	582.184
4.96408	-1.173		2.56753	582.265
4.96741	-1.167		2.56927	582.265
4.97074	-1.16		2.571	582.428
4.97408	-1.16		2.57273	582.428
4.97741	-1.152		2.57459	582.589
4.98074	-1.145		2.57619	582.589
4.98408	-1.134		2.57793	582.809
4.98758	-1.123		2.57966	582.809
4.99075	-1.103		2.58139	582.933
4.99408	-1.09		2.58312	582.933
4.99741	-1.089		2.58486	583.053
5.00075	-1.087		2.58659	583.053
5.00408	-1.085		2.58832	583.148
5.00741	-1.085		2.59005	583.148
5.01075	-1.089		2.59185	583.238
5.01408	-1.1		2.59352	583.238
5.01741	-1.105		2.59525	583.464
5.0209	-1.12		2.59698	583.643
5.02408	-1.119		2.59872	583.643
5.02741	-1.108		2.60045	583.676
5.03075	-1.116		2.60218	583.676
5.03408	-1.113		2.60391	583.755
5.03908	-1.107		2.60564	583.755
5.04075	-1.096		2.60738	583.735
5.04408	-1.096		2.60917	583.735
5.04741	-1.073		2.61084	583.85
5.05075	-1.056		2.61257	583.85
5.05423	-1.034		2.61431	583.725
5.05742	-1.021		2.61604	583.725
5.06075	-1.003		2.61777	583.776
5.06408	-0.996		2.6195	583.776
5.06742	-0.987		2.62123	583.857
5.07073	-0.978		2.62297	583.857
5.07407	-0.966		2.6247	583.971
5.0774	-0.966		2.62648	583.971
5.08073	-0.949		2.62816	584.121
5.08407	-0.945		2.6299	584.121
5.08783	-0.938		2.63163	584.216
5.09073	-0.938		2.63336	584.216
5.09407	-0.936		2.63509	584.303
5.0974	-0.932		2.63683	584.303
5.10073	-0.918		2.63856	584.404
5.10573	-0.918		2.64029	584.404
5.10757	-0.912		2.64202	584.524
5.11073	-0.906		2.64381	584.524
5.11407	-0.913		2.64549	584.793
5.1174	-0.913		2.64722	584.793
5.12117	-0.916		2.64895	584.896
5.12407	-0.915		2.65068	584.896
5.1274	-0.922		2.65242	584.952
5.13073	-0.92		2.65415	584.952
5.13407	-0.915		2.65588	585.085
5.13907	-0.918		2.65761	585.085
5.1409	-0.92		2.65935	585.172
5.14407	-0.914		2.6612	585.172
5.1474	-0.913		2.66281	585.237
5.15073	-0.913		2.66454	585.237
5.15448	-0.936		2.66627	585.288
5.1574	-0.936		2.668	585.288
5.16074	-0.94		2.66973	585.217
5.16407	-0.935		2.67146	585.217
5.1674	-0.926		2.6732	585.197
5.1724	-0.911		2.67493	585.197
5.17407	-0.905		2.67666	585.059
5.1774	-0.897		2.67845	585.059
5.18074	-0.889		2.68012	584.903
5.18407	-0.889		2.68186	584.903
5.18755	-0.877		2.68359	585.034
5.19074	-0.877		2.68532	585.034
5.19407	-0.871		2.68705	585.169
5.1974	-0.866		2.68879	585.169
5.20074	-0.87		2.69052	585.169
5.20407	-0.872		2.69225	585.169
5.2074	-0.863		2.69398	585.25
5.21074	-0.852		2.69578	585.25
5.21407	-0.845		2.69745	585.364
5.21741	-0.832		2.69918	585.364
5.22089	-0.807		2.70091	585.559
5.22407	-0.807		2.70264	585.559
5.22741	-0.778		2.70438	585.69
5.23074	-0.749		2.70611	585.69
5.23407	-0.728		2.70784	585.811
5.23741	-0.714		2.70957	585.811
5.24074	-0.695		2.71131	586.036
5.24407	-0.678		2.7131	586.036
5.24741	-0.667		2.71477	586.04
5.25074	-0.658		2.7165	586.04
5.25422	-0.652		2.71824	586.067
5.25741	-0.652		2.71997	586.067
5.26074	-0.64		2.7217	586.129
5.26407	-0.64		2.72343	586.129
5.26741	-0.63		2.72516	586.151
5.27241	-0.622		2.7269	586.151
5.27407	-0.616		2.72863	586.171
5.27741	-0.607		2.73042	586.171
5.28074	-0.6		2.73209	586.155
5.28407	-0.595		2.73383	586.155
5.28756	-0.583		2.73556	586.075
5.29074	-0.583		2.73729	586.075
5.29408	-0.585		2.73902	586.081
5.29741	-0.577		2.74076	586.081
5.30074	-0.58		2.74249	585.949
5.30408	-0.569		2.74422	585.949
5.30741	-0.569		2.74595	585.994
5.31074	-0.561		2.74788	585.994
5.31408	-0.565		2.74942	586.013
5.31741	-0.564		2.75115	586.013
5.32089	-0.574		2.75288	586.008
5.32408	-0.574		2.75461	586.008
5.32741	-0.573		2.75635	586
5.33074	-0.578		2.75808	586
5.33408	-0.591		2.75981	586.014
5.33741	-0.588		2.76154	586.014
5.34074	-0.576		2.76328	586.168
5.34408	-0.572		2.76507	586.168
5.34741	-0.559		2.76674	586.272
5.35074	-0.551		2.76847	586.272
5.35574	-0.54		2.7702	586.21
5.35741	-0.527		2.77194	586.21
5.36073	-0.527		2.77367	586.404
5.36406	-0.521		2.7754	586.404
5.36739	-0.517		2.77713	586.433
5.37073	-0.538		2.77887	586.433
5.37406	-0.555		2.7806	586.443
5.37739	-0.565		2.78239	586.443
5.38073	-0.583		2.78406	586.492
5.38406	-0.597		2.7858	586.492
5.38769	-0.598		2.78753	586.544
5.39073	-0.605		2.78926	586.544
5.39406	-0.605		2.79099	586.609
5.3974	-0.617		2.79272	586.609
5.40073	-0.609		2.79446	586.68
5.40406	-0.616		2.79619	586.68
5.4074	-0.613		2.79792	586.51
5.41073	-0.603		2.79971	586.51
5.41406	-0.587		2.80139	586.481
5.4174	-0.589		2.80312	586.481
5.42073	-0.583		2.80485	586.341
5.42406	-0.584		2.80658	586.341
5.4274	-0.584		2.80831	586.209
5.43073	-0.584		2.81005	586.209
5.43406	-0.589		2.81178	586.14
5.4374	-0.596		2.81351	586.14
5.44073	-0.607		2.81524	586.148
5.44406	-0.617		2.81703	586.148
5.4474	-0.619		2.8187	586.189
5.45073	-0.631		2.82043	586.189
5.45406	-0.642		2.82217	586.259
5.4574	-0.649		2.8239	586.259
5.46073	-0.658		2.82563	586.359
5.46406	-0.658		2.82736	586.359
5.4674	-0.654		2.82909	586.487
5.47073	-0.654		2.83083	586.487
5.47406	-0.654		2.83256	586.67
5.4774	-0.651		2.83442	586.67
5.48073	-0.645		2.83602	586.677
5.48406	-0.635		2.83776	586.677
5.48906	-0.638		2.83949	586.796
5.49073	-0.633		2.84122	586.796
5.49406	-0.632		2.84295	586.85
5.4974	-0.635		2.84468	586.85
5.50073	-0.635		2.84642	586.858
5.50406	-0.63		2.84815	586.858
5.5074	-0.63		2.84988	586.817
5.51073	-0.637		2.85161	586.817
5.51406	-0.642		2.85335	586.815
5.5174	-0.642		2.85508	586.815
5.5224	-0.639		2.85681	586.802
5.52406	-0.638		2.85854	586.802
5.5274	-0.627		2.86028	586.837
5.53073	-0.619		2.86201	586.837
5.53407	-0.619		2.86374	586.784
5.5374	-0.596		2.86547	586.784
5.54073	-0.596		2.8672	586.791
5.54406	-0.586		2.86914	586.791
5.5474	-0.585		2.87067	586.597
5.55073	-0.581		2.8724	586.597
5.55573	-0.58		2.87413	586.504
5.5574	-0.583		2.87587	586.504
5.56073	-0.58		2.8776	586.511
5.56407	-0.566		2.87933	586.511
5.5674	-0.545		2.88106	586.481
5.57073	-0.545		2.8828	586.481
5.57407	-0.527		2.88453	586.463
5.5774	-0.517		2.88626	586.463
5.58073	-0.511		2.88799	586.435
5.58407	-0.496		2.88972	586.435
5.58768	-0.487		2.89146	586.501
5.59073	-0.477		2.89319	586.501
5.59407	-0.458		2.89492	586.442
5.5974	-0.44		2.89665	586.442
5.60073	-0.44		2.89839	586.441
5.60407	-0.416		2.90012	586.441
5.6074	-0.416		2.90185	586.543
5.61073	-0.411		2.90364	586.543
5.61407	-0.401		2.90532	586.634
5.6174	-0.402		2.90705	586.634
5.6224	-0.398		2.90878	586.786
5.62407	-0.392		2.91051	586.786
5.6274	-0.388		2.91224	586.755
5.63073	-0.379		2.91398	586.755
5.63407	-0.371		2.91571	586.795
5.6374	-0.36		2.91744	586.795
5.64073	-0.36		2.91917	586.747
5.64407	-0.372		2.92091	586.747
5.6474	-0.365		2.92264	586.83
5.65073	-0.35		2.92437	586.83
5.65572	-0.327		2.9261	586.79
5.65738	-0.327		2.92783	586.79
5.66072	-0.325		2.92957	586.648
5.66405	-0.333		2.9313	586.648
5.66739	-0.326		2.93303	586.55
5.67072	-0.329		2.93476	586.55
5.67405	-0.337		2.9365	586.345
5.67739	-0.337		2.93835	586.345
5.68072	-0.346		2.93996	586.153
5.68405	-0.355		2.94169	586.153
5.68905	-0.393		2.94343	586.217
5.69072	-0.393		2.94516	586.217
5.69405	-0.408		2.94689	586.325
5.69739	-0.41		2.94862	586.325
5.70072	-0.416		2.95035	586.319
5.70572	-0.415		2.95209	586.319
5.70739	-0.409		2.95382	586.315
5.71072	-0.409		2.95567	586.315
5.71405	-0.4		2.95728	586.347
5.71739	-0.392		2.95902	586.347
5.72075	-0.383		2.96075	586.342
5.72405	-0.382		2.96248	586.342
5.72739	-0.372		2.96421	586.448
5.73072	-0.373		2.96595	586.514
5.73405	-0.382		2.96768	586.514
5.73739	-0.385		2.9694	586.505
5.74072	-0.393		2.97113	586.505
5.74405	-0.403		2.973	586.584
5.74739	-0.403		2.9746	586.584
5.75072	-0.409		2.97633	586.676
5.75407	-0.416		2.97806	586.676
5.75739	-0.424		2.9798	586.601
5.76072	-0.421		2.98153	586.601
5.76405	-0.424		2.98326	586.556
5.76739	-0.418		2.98499	586.556
5.77072	-0.416		2.98672	586.566
5.77406	-0.408		2.98846	586.566
5.77739	-0.398		2.99032	586.478
5.78072	-0.394		2.99192	586.478
5.78406	-0.394		2.99365	586.405
5.78741	-0.38		2.99539	586.405
5.79072	-0.38		2.99712	586.27
5.79406	-0.364		2.99885	586.27
5.79739	-0.364		3.00058	586.104
5.80072	-0.355		3.00231	586.104
5.80406	-0.351		3.00405	586.051
5.80739	-0.347		3.00578	586.051
5.81072	-0.346		3.00764	586.101
5.81406	-0.337		3.00924	586.101
5.81739	-0.337		3.01098	586.126
5.82074	-0.354		3.01271	586.126
5.82406	-0.354		3.01444	586.173
5.82739	-0.355		3.01617	586.173
5.83072	-0.352		3.01791	586.046
5.83406	-0.338		3.01964	586.046
5.83739	-0.353		3.02137	585.865
5.84072	-0.366		3.0231	585.865
5.84406	-0.361		3.0249	585.917
5.84739	-0.372		3.02657	585.917
5.85072	-0.372		3.0283	585.959
5.85407	-0.381		3.03003	585.959
5.85739	-0.381		3.03176	586.025
5.86072	-0.386		3.0335	586.025
5.86406	-0.395		3.03523	586.011
5.86739	-0.4		3.03696	586.011
5.87073	-0.416		3.03869	586.047
5.87406	-0.427		3.04043	586.047
5.87739	-0.432		3.04222	586.018
5.88073	-0.432		3.04389	586.018
5.88406	-0.425		3.04562	586.057
5.88741	-0.42		3.04735	586.057
5.89073	-0.42		3.04909	586.061
5.89406	-0.408		3.05082	586.061
5.89739	-0.402		3.05255	585.918
5.90073	-0.389		3.05428	585.918
5.90406	-0.389		3.05602	585.883
5.90739	-0.383		3.05775	585.883
5.91073	-0.368		3.05948	585.793
5.91406	-0.36		3.06122	585.793
5.91739	-0.352		3.06295	585.609
5.92074	-0.343		3.06468	585.609
5.92406	-0.343		3.06641	585.46
5.92739	-0.342		3.06814	585.46
5.93073	-0.34		3.06987	585.419
5.93406	-0.346		3.07161	585.419
5.9374	-0.347		3.07334	585.288
5.94073	-0.358		3.07507	585.288
5.94405	-0.365		3.0768	585.307
5.94738	-0.355		3.07854	585.307
5.95071	-0.349		3.08027	585.401
5.95571	-0.342		3.082	585.401
5.95738	-0.342		3.08373	585.356
5.96071	-0.347		3.08546	585.356
5.96405	-0.344		3.0872	585.364
5.96738	-0.345		3.08893	585.364
5.97071	-0.354		3.09066	585.372
5.97405	-0.359		3.09239	585.372
5.97738	-0.372		3.09413	585.409
5.98071	-0.379		3.09586	585.409
5.98405	-0.388		3.09759	585.51
5.98905	-0.388		3.09932	585.51
5.99071	-0.388		3.10105	585.542
5.99405	-0.403		3.10279	585.542
5.99738	-0.416		3.10452	585.402
6.00071	-0.424		3.10625	585.402
6.00405	-0.425		3.10798	585.374
6.00738	-0.428		3.10972	585.374
6.01071	-0.422		3.11145	585.335
6.01405	-0.416		3.11318	585.335
6.01738	-0.41		3.11491	585.176
6.02075	-0.41		3.11665	585.176
6.02405	-0.406		3.11838	585.145
6.02738	-0.406		3.1201	585.145
6.03072	-0.402		3.12183	584.993
6.03405	-0.404		3.12357	584.96
6.03738	-0.409		3.1253	584.96
6.04072	-0.417		3.12703	584.96
6.04405	-0.411		3.12876	584.859
6.04738	-0.418		3.1305	584.859
6.05072	-0.418		3.13223	584.66
6.05408	-0.421		3.13396	584.66
6.05738	-0.42		3.13569	584.628
6.06072	-0.424		3.13742	584.628
6.06405	-0.424		3.13916	584.623
6.06738	-0.427		3.14089	584.623
6.07072	-0.422		3.14262	584.596
6.07405	-0.412		3.14435	584.596
6.07738	-0.399		3.14609	584.462
6.08072	-0.397		3.14782	584.462
6.08405	-0.401		3.14955	584.382
6.08753	-0.4		3.15128	584.382
6.09072	-0.395		3.15302	584.369
6.09405	-0.408		3.15475	584.369
6.09738	-0.408		3.15648	584.417
6.10072	-0.43		3.15821	584.417
6.10405	-0.438		3.15994	584.427
6.10739	-0.461		3.16168	584.427
6.11072	-0.488		3.16341	584.5
6.11405	-0.505		3.16514	584.5
6.11739	-0.521		3.16687	584.351
6.12074	-0.537		3.16861	584.351
6.12405	-0.556		3.17034	584.33
6.12739	-0.561		3.17207	584.33
6.13072	-0.554		3.1738	584.279
6.13405	-0.554		3.17554	584.279
6.13739	-0.547		3.17727	584.207
6.14072	-0.547		3.179	584.207
6.14405	-0.533		3.18073	584.031
6.14739	-0.522		3.18246	584.031
6.15072	-0.504		3.1842	583.773
6.15407	-0.49		3.18593	583.773
6.15739	-0.49		3.18766	583.607
6.16072	-0.481		3.18939	583.607
6.16405	-0.473		3.19113	583.625
6.16739	-0.473		3.19286	583.625
6.17072	-0.472		3.19459	583.349
6.17406	-0.472		3.19632	583.349
6.17739	-0.475		3.19806	583.206
6.18072	-0.488		3.19979	583.206
6.18406	-0.496		3.20152	583.142
6.18741	-0.503		3.20325	583.142
6.19072	-0.506		3.20499	583.139
6.19406	-0.506		3.20672	583.139
6.19739	-0.497		3.20845	583.106
6.20072	-0.5		3.21018	583.081
6.20406	-0.494		3.21191	583.081
6.20739	-0.494		3.21365	583.081
6.21072	-0.478		3.21551	583.016
6.21406	-0.472		3.21711	583.016
6.21739	-0.464		3.21884	583.032
6.22087	-0.468		3.22058	583.032
6.22406	-0.474		3.22231	582.993
6.22739	-0.467		3.22404	582.993
6.23073	-0.473		3.22577	583.092
6.23404	-0.465		3.22751	583.092
6.23904	-0.465		3.22924	583.177
6.24237	-0.465		3.23097	583.177
6.24404	-0.465		3.2327	583.11
6.24738	-0.462		3.23443	583.11
6.25071	-0.453		3.23617	582.953
6.25421	-0.442		3.2379	582.953
6.25738	-0.428		3.23963	582.851
6.26071	-0.418		3.24136	582.851
6.26404	-0.41		3.2431	582.657
6.26738	-0.413		3.24483	582.657
6.27071	-0.415		3.24656	582.5
6.27404	-0.415		3.24829	582.5
6.27738	-0.404		3.25003	582.381
6.28071	-0.395		3.25176	582.381
6.28404	-0.396		3.25349	582.295
6.28741	-0.396		3.25522	582.295
6.29071	-0.387		3.25695	582.129
6.29404	-0.385		3.25869	582.129
6.29738	-0.384		3.26042	581.762
6.30071	-0.387		3.26215	581.762
6.30571	-0.39		3.26388	581.727
6.30904	-0.39		3.26562	581.727
6.31071	-0.39		3.26735	581.756
6.31404	-0.382		3.26908	581.756
6.31738	-0.377		3.2708	581.566
6.32073	-0.374		3.27254	581.566
6.32404	-0.374		3.27427	581.481
6.32738	-0.373		3.276	581.481
6.33071	-0.367		3.27773	581.449
6.33404	-0.368		3.27947	581.449
6.33904	-0.364		3.2812	581.309
6.34238	-0.362		3.28293	581.309
6.34404	-0.362		3.28466	581.119
6.34738	-0.38		3.2864	581.119
6.35071	-0.38		3.28813	581.14
6.35419	-0.389		3.28986	581.14
6.35738	-0.402		3.29159	581.306
6.36071	-0.408		3.29332	581.306
6.36405	-0.407		3.29506	581.294
6.36738	-0.399		3.29679	581.213
6.37071	-0.396		3.29852	581.213
6.37405	-0.391		3.30025	581.213
6.37738	-0.391		3.30199	581.2
6.38071	-0.387		3.30372	581.2
6.38405	-0.382		3.30545	580.951
6.3874	-0.387		3.30718	580.951
6.39071	-0.389		3.30892	580.869
6.39405	-0.4		3.31065	580.869
6.39738	-0.415		3.31238	580.734
6.40071	-0.418		3.31411	580.734
6.40405	-0.436		3.31584	580.522
6.40738	-0.453		3.31758	580.522
6.41071	-0.467		3.31931	580.446
6.41405	-0.467		3.32104	580.446
6.41738	-0.474		3.32277	580.144
6.42073	-0.493		3.32451	580.144
6.42405	-0.506		3.32624	580.024
6.42738	-0.522		3.32797	580.024
6.43072	-0.534		3.3297	579.922
6.43405	-0.539		3.33144	579.922
6.43738	-0.531		3.33317	579.784
6.44072	-0.524		3.3349	579.735
6.44405	-0.523		3.33663	579.735
6.44738	-0.522		3.33836	579.722
6.45072	-0.522		3.3401	579.722
6.45407	-0.526		3.34183	579.66
6.45738	-0.526		3.34356	579.66
6.46072	-0.526		3.34529	579.453
6.46405	-0.536		3.34703	579.453
6.46738	-0.528		3.34876	579.289
6.47072	-0.528		3.35049	579.289
6.47405	-0.527		3.35222	579.303
6.47738	-0.532		3.35402	579.303
6.48072	-0.522		3.35569	579.229
6.48405	-0.522		3.35742	579.229
6.4874	-0.507		3.35915	579.164
6.49072	-0.507		3.36089	579.164
6.49405	-0.497		3.36262	579.068
6.49739	-0.494		3.36435	579.068
6.50072	-0.482		3.36608	578.913
6.50405	-0.489		3.36781	578.913
6.50739	-0.483		3.36955	578.913
6.51072	-0.483		3.37134	578.711
6.51405	-0.469		3.37301	578.683
6.51739	-0.453		3.37474	578.683
6.52074	-0.443		3.37648	578.579
6.52405	-0.443		3.37821	578.579
6.52737	-0.435		3.37994	578.527
6.5307	-0.429		3.38167	578.527
6.53404	-0.432		3.38341	578.341
6.53737	-0.437		3.38514	578.341
6.5407	-0.443		3.38687	578.052
6.54404	-0.446		3.38865	578.052
6.54737	-0.448		3.39033	578.052
6.55071	-0.456		3.39207	577.883
6.55407	-0.452		3.3938	577.753
6.55737	-0.452		3.39553	577.753
6.56071	-0.441		3.39726	577.651
6.56404	-0.436		3.399	577.651
6.56737	-0.435		3.40073	577.535
6.57071	-0.424		3.40246	577.535
6.57404	-0.425		3.40419	577.376
6.57737	-0.425		3.40598	577.376
6.58071	-0.413		3.40766	577.221
6.58404	-0.401		3.40939	577.221
6.58741	-0.405		3.41112	577.194
6.59071	-0.405		3.41286	577.194
6.59404	-0.409		3.41459	577.061
6.59737	-0.409		3.41632	577.061
6.60071	-0.417		3.41805	577.092
6.60404	-0.431		3.41978	577.092
6.60737	-0.433		3.42152	577.098
6.61071	-0.438		3.4233	577.098
6.61404	-0.434		3.42497	577.044
6.61737	-0.42		3.42671	577.044
6.62099	-0.425		3.42844	576.844
6.62404	-0.425		3.43017	576.844
6.62738	-0.415		3.4319	576.583
6.63071	-0.405		3.43363	576.583
6.63404	-0.399		3.43537	576.484
6.63738	-0.404		3.4371	576.484
6.64071	-0.402		3.43883	576.337
6.64404	-0.408		3.44062	576.337
6.64738	-0.409		3.4423	576.105
6.65071	-0.411		3.44403	576.105
6.65433	-0.398		3.44576	576.107
6.65738	-0.4		3.44749	576.107
6.66071	-0.4		3.44923	575.716
6.66404	-0.398		3.45096	575.716
6.66738	-0.395		3.45269	575.496
6.67071	-0.387		3.45442	575.496
6.67404	-0.379		3.45615	575.249
[truncated: 30,560 more rows]

## Sheet: Fig. 1d
Raw Data Values for fig. 1d
	miniRTIC
	Raw Replicate Values					Normalized Replicate Values
seconds	I	II	III	IV	V	I	II	III	IV	V
0	64072.6	139158	132671	613748	620076	0	0	0.23925	0	0
5	90006.3	185448	147845	871001	928043	0.0921789	0.173556	0.336012	0.322008	0.254479
10	148639	222141	177283	959237	1.11369e+06	0.300583	0.31113	0.523735	0.432455	0.407879
15	159157	209315	174005	964389	1.10307e+06	0.337967	0.263041	0.502831	0.438903	0.399105
30	195387	261370	95152.8	1.10516e+06	1.22566e+06	0.466745	0.458215	0	0.615114	0.500408
60	169986	286549	119921	1.20049e+06	1.32025e+06	0.376461	0.552619	0.157944	0.734437	0.578563
120	278314	326240	128523	1.14758e+06	1.39149e+06	0.761502	0.701434	0.212799	0.668202	0.637436
300	341553	466744	128058	1.17862e+06	1.48344e+06	0.98628	1.22823	0.209832	0.707062	0.713416
600	289395	513141	152602	1.24541e+06	1.47932e+06	0.800889	1.40219	0.366351	0.790665	0.710013
1200	407177	511073	209318	1.20203e+06	1.42307e+06	1.21953	1.39443	0.728024	0.736356	0.66353
1800	430306	576638	232748	1.24393e+06	1.52949e+06	1.30174	1.64026	0.877433	0.788812	0.751462
3600	435950	453180	253621	1.37749e+06	1.69579e+06	1.3218	1.17737	1.01054	0.955984	0.888884
7200	345413	405872	251968	1.41265e+06	1.83026e+06	1	1	1	1	1
	wt Free
	Raw Replicate Values					Normalized Replicate Values
seconds	I	II	III	IV	V	I	II	III	IV	V
0	1421604	1251204	173970	340697	317735	0	0	0	0	0
5	1637777	1385000	253217	390481	395679	0.0879054	0.0725313	0.148684	0.0701496	0.12883
10	1909357	1417979	285560	440123	420546	0.198342	0.0904093	0.209365	0.140099	0.16993
15	1894158	1523763	301004	462147	440235	0.192161	0.147755	0.238342	0.171132	0.202474
30	1873037	1763037	496323	456949	469378	0.183572	0.277466	0.604796	0.163809	0.250644
60	2274393	1760637	486600	509628	555620	0.346781	0.276165	0.586554	0.238037	0.393189
120	2257687	1964038	409961	517498	559929	0.339988	0.38643	0.442766	0.249126	0.400311
300	2569204	2029087	460990	640772	688381	0.466664	0.421693	0.538505	0.422829	0.612622
600	2541888	2271555	519455	735785	749897	0.455556	0.553136	0.648196	0.55671	0.714299
1200	2736834	2435372	604681	734767	856517	0.53483	0.641942	0.808097	0.555276	0.890526
1800	2992664	2569088	677319	876322	1000431	0.638861	0.71443	0.94438	0.754739	1.12839
3600	3242121	2851233	790660	992640	926729	0.740302	0.867381	1.15703	0.91864	1.00658
7200	3880760	3095870	706964	1050380	922751	1	1	1	1	1
	50 nM Nevirapine
	Raw Replicate Values			Normalized Replicate Values
seconds	I	II	III	I	II	III
0	494148	514698	410232	0	0	0
10	636639	690886	516217	0.140263	0.163404	0.117849
30	662614	779402	561033	0.165831	0.245497	0.167682
60	727104	844000	593330	0.229314	0.305407	0.203594
120	798697	944695	624154	0.299787	0.398796	0.237869
300	1048971	1181708	794352	0.546147	0.618611	0.427118
600	1051201	1262062	903804	0.548343	0.693135	0.548824
1200	1137953	1127083	894041	0.633738	0.56795	0.537967
1800	1141355	1213817	791275	0.637087	0.64839	0.423697
3600	1259357	1138960	1010829	0.753244	0.578965	0.667829
7200	1244689	1412235	983272	0.738805	0.832411	0.637187
10800	1315467	1984138	1058195	0.808476	1.36282	0.720497
14400	1510033	1592936	1309560	1	1	1
	50 nM Efavirenz
	Raw Replicate Values			Normalized Replicate Values
seconds	I	II	III	I	II	III
0	370274	353504	423014	0	0	0
60	412408	419530	514508	0.120899	0.21085	0.201722
120	407599	405189	501110	0.107102	0.165054	0.172182
300	498688	503094	555680	0.368478	0.47771	0.292495
600	539613	474816	589666	0.485911	0.387403	0.367426
1200	516968	504193	586485	0.42093	0.481221	0.360412
1800	491860	525041	597853	0.348885	0.547797	0.385476
3600	512969	506852	579688	0.409457	0.489712	0.345427
5400	628372	541218	667405	0.740599	0.599459	0.538819
7200	599824	601342	730385	0.658684	0.791463	0.677675
9000	639714	730313	779535	0.773145	1.20333	0.786037
10800	796782	773470	885725	1.22385	1.34115	1.02016
14400	718772	666644	876581	1	1	1

## Sheet: Supp. Fig. 1e
Supp. Fig. 1e: Autoradiograph images and representative autoradiographs boxed in orange

## Sheet: Fig. 5a
	Fig. 5a: Sequencing gel, cropped image boxed in orange

## Sheet: Fig. 5b-d
	Raw Data from Fig. 5b-d
	% Primer Usage
		Apo					NVP					EFZ
		Replicates					Replicates					Replicates
	Minutes	I	II	III	Mean	SD	I	II	III	Mean	SD	I	II	III	Mean	SD
	5	60.3023	58.8613	64.5181	61.2272	2.93965	41.1668	45.4664	32.755	39.796	6.46559	15.2995	21.5069	19.6936	18.8333	3.19189
	15	72.8851	66.0793	69.5249	69.4964	3.403	52.4426	51.9803	50.5153	51.646	1.00618	22.701	32.1337	27.5971	27.4773	4.71748
	30	73.891	69.5755	74.3366	72.6011	2.62965	55.3629	52.9267	58.9377	55.7424	3.02341	37.7998	42.1576	41.5882	40.5152	2.36877
% product in +3 state
		Apo					NVP					EFZ
		Replicates					Replicates					Replicates
	Minutes	I	II	III	Mean	SD	I	II	III	Mean	SD	I	II	III	Mean	SD
	5	18.8383	30.6257	6.35237	18.6055	12.1384	29.3208	64.827	46.2597	46.8025	17.7593	55.7957	69.5122	91.9657	72.4245	18.26
	15	11.7573	23.062	8.82618	14.5485	7.51715	19.8416	38.4642	20.4666	26.2575	10.576	50.4968	70.8419	70.4382	63.9257	11.6314
	30	11.686	17.6328	4.82456	11.3811	6.40955	16.3724	25.7276	11.1156	17.7385	7.40119	31.6112	60.3545	46.1481	46.038	14.372
	% product in +14 state
		Apo					NVP					EFZ
		Replicates					Replicates					Replicates
	Minutes	I	II	III	Mean	SD	I	II	III	Mean	SD	I	II	III	Mean	SD
	5	5.77481	7.60791	0.977543	4.78676	3.42383	23.214	15.7301	23.7234	20.8892	4.47514	17.8082	8.91352	1.33932	9.35369	8.24327
	15	4.82859	7.26318	0.168973	4.08691	3.60479	23.1866	18.403	15.7673	19.119	3.76111	33.594	16.769	16.2089	22.1906	9.8796
	30	5.7039	7.06048	0.212429	4.3256	3.62612	15.1395	13.7827	9.41536	12.7792	2.9911	36.412	18.7708	26.4838	27.2222	8.84374
